# Supplementary material for: Revealing the roles of glycosphingolipid metabolism pathway in the development of keloid: a conjoint analysis of single-cell and machine learning
Source: Front Immunol. 2023 Apr 24;14:1139775. doi: 10.3389/fimmu.2023.1139775 (PMC10164993; doi:10.3389/fimmu.2023.1139775)
Supplement: Supplementary file 2 [file Table_1.xlsx]

## Sheet: Sheet1
Glycosphingolipid metabolism-related genes
ENPP7	SMPD3	NEU1	GBA2
SMPD1	SMPD2	CTSA
GALC	ARSA	NEU4
ESYT2	B4GALNT1	NEU2
ESYT3	SUMF1	ARSG
ESYT1	SUMF2	ARSJ
GLTP	HEXB	ARSB
GLA	HEXA	ARSD
GLB1L	ASAH1	ARSL
GLB1	NEU3	ARSF
STS	GBA	ARSH
ASAH2	PSAP	ARSK
UGT8	GM2A	ARSI
CERK	SMPD4	GBA3
CPTP	B3GALNT1	UGCG
